# Supplementary material for: Surface Proteome Analysis and Characterization of Surface Cell Antigen (Sca) or Autotransporter Family of Rickettsia typhi
Source: PLoS Pathog. 2012 Aug 9;8(8):e1002856. doi: 10.1371/journal.ppat.1002856 (PMC3415449; doi:10.1371/journal.ppat.1002856)
Supplement: Table S1 — Signal peptide and subcellular localization predictions for classically secreted, membrane and surface-exposed proteins. Each ORF in the R. typhi predicted proteome was analyzed for signal peptides using SignalP 3.0, LipoP 1.0 and Phobius servers. Subcellular localization predictions were identified using pre-compute genome results from the pSORTb v3.0.2 server and the predictive program SOSUI-GramN. (XLS) [file ppat.1002856.s008.xls]

## Sheet: Classically secreted
Table S1. Signal peptide and subcellular localization predictions for classically secreted, membrane and surface-exposed proteins.
Locus Tag	Sequence name	Description	SignalP				LipoP		Phobius		SecretomeP		Final Localization
			NN		HMM
			D	?	Sprob	?	Type	Score	TM	SP	Score	?	SosuiGramN	pSORTb
RT0011	gi_51473225_ref_YP_066982.1_	hypothetical protein	0.591	Y	0.995	Y	SpI	2.69935	0	Y	0.178054	N	Periplasmic	Unknown
RT0013	gi_51473227_ref_YP_066984.1_	zinc/manganese ABC transporter substrate binding protein	0.467	Y	1	Y	SpI	11.5921	0	Y	0.304647	N	Inner Membrane	Cytoplasmic Membrane
RT0015	gi_51473229_ref_YP_066986.1_	190 kDa antigen precursor	0.488	Y	0.998	Y	SpI	7.12401	1	N	0.949527	Y	Outer Membrane	Outer Membrane
RT0028	gi_51473241_ref_YP_066998.1_	VirB6-like protein of the type IV secretionsystem	0.538	Y	0.963	Y	SpII	11.4024	6	Y	0.097636	N	Inner Membrane	Cytoplasmic Membrane
RT0029	gi_51473242_ref_YP_066999.1_	VirB6-like protein of the type IV secretionsystem	0.891	Y	1	Y	SpI	13.4277	5	Y	0.07776	N	Inner Membrane	Cytoplasmic Membrane
RT0030	gi_51473243_ref_YP_067000.1_	VirB6-like protein of the type IV secretionsystem	0.627	Y	0.996	Y	SpI	8.24932	6	Y	0.446297	N	Inner Membrane	Cytoplasmic Membrane
RT0031	gi_51473244_ref_YP_067001.1_	VirB6-like protein of the type IV secretionsystem	0.516	Y	0.501	Y	SpI	0.553791	6	N	0.122781	N	Inner Membrane	Cytoplasmic Membrane
RT0032	gi_51473245_ref_YP_067002.1_	VirB6-like protein of the type IV secretionsystem	0.521	Y	0.824	Y	CYT	-0.200913	8	Y	0.347779	N	Inner Membrane	Cytoplasmic Membrane
RT0039	gi_51473251_ref_YP_067008.1_	hypothetical protein	0.126	N	0.575	Y	TMH	0.0882308	2	Y	0.054037	N	Unknown	Cytoplasmic Membrane
RT0043	gi_51473255_ref_YP_067012.1_	hypothetical protein	0.408	N	0.992	Y	SpI	2.71394	0	Y	0.093144	N	Cytoplasmic	Unknown
RT0044	gi_51473256_ref_YP_067013.1_	lipoprotein precursor	0.467	Y	0.998	Y	SpI	2.48339	0	Y	0.406456	N	Periplasmic	Unknown
RT0050	gi_51473262_ref_YP_067019.1_	30S ribosomal protein S2	0.059	N	0	N	CYT	-0.200913	0	N	0.187526	N	Extracellular	Cytoplasmic
RT0052	gi_51473264_ref_YP_067021.1_	190 kDa antigen precursor	0.621	Y	0.882	Y	SpI	4.85613	0	Y	0.812166	Y	Extracellular	Unknown
RT0053	gi_51473265_ref_YP_067022.1_	preprotein translocase subunit SecG	0.266	N	0.02	N	TMH	4.13936	1	Y	0.045208	N	Inner Membrane	Cytoplasmic Membrane
RT0055	gi_51473266_ref_YP_067023.1_	proline/betaine transporter ProP1	0.446	Y	0.003	N	TMH	5.63895	12	N	0.343359	N	Inner Membrane	Cytoplasmic Membrane
RT0056	gi_51473267_ref_YP_067024.1_	hypothetical protein	0.304	N	0.087	N	TMH	2.26863	9	Y	0.186314	N	Inner Membrane	Cytoplasmic Membrane
RT0057	gi_51473268_ref_YP_067025.1_	OmpW-like outer membrane protein	0.804	Y	0.999	Y	SpI	11.0268	0	Y	0.638362	Y	Outer Membrane	Unknown
RT0064	gi_51473275_ref_YP_067032.1_	hypothetical protein	0.659	Y	1	Y	SpI	10.2551	0	Y	0.881806	Y	Extracellular	Unknown
RT0080	gi_51473291_ref_YP_067048.1_	hypothetical protein	0.423	N	0.999	Y	SpII	10.4171	0	Y	0.946079	Y	Outer Membrane	Unknown
RT0087	gi_51473298_ref_YP_067055.1_	cell division protein FtsH	0.468	Y	0.728	Y	TMH	0.924398	2	N	0.057099	N	Inner Membrane	Cytoplasmic Membrane
RT0103	gi_51473314_ref_YP_067071.1_	hypothetical protein	0.551	Y	0.996	Y	SpII	9.08272	0	Y	0.762292	Y	Outer Membrane	Unknown
RT0112	gi_51473323_ref_YP_067080.1_	protease activity modulator protein HflC	0.404	N	0.963	Y	CYT	-0.200913	1	N	0.072825	N	Outer Membrane	Cytoplasmic
RT0113	gi_51473324_ref_YP_067081.1_	serine protease	0.373	N	0.696	Y	CYT	-0.200913	0	Y	0.03723	N	Cytoplasmic	Unknown
RT0117	gi_51473328_ref_YP_067085.1_	succinate dehydrogenase flavoprotein subunit	0.275	N	0.46	N	SpI	0.209758	0	N	0.068336	N	Extracellular	Cytoplasmic Membrane
RT0139	gi_51473349_ref_YP_067106.1_	glutamine-binding periplasmic protein GlnH	0.18	N	0.106	N	CYT	-0.200913	0	Y	0.072767	N	Cytoplasmic	Periplasmic
RT0146	gi_51473356_ref_YP_067113.1_	multidrug resistance protein B	0.292	N	0.793	Y	TMH	5.68924	14	N	0.349611	N	Inner Membrane	Cytoplasmic Membrane
RT0150	gi_51473359_ref_YP_067116.1_	outer membrane protein Omp1	0.43	N	0.991	Y	SpI	0.855085	0	Y	0.181442	N	Inner Membrane	Outer Membrane
RT0151	gi_51473360_ref_YP_067117.1_	membrane associated zinc metalloprotease	0.078	N	0.001	N	CYT	-0.200913	3	Y	0.155568	N	Inner Membrane	Cytoplasmic Membrane
RT0157	gi_51473366_ref_YP_067123.1_	hypothetical protein	0.12	N	0	N	CYT	-0.200913	0	N	0.282918	N	Extracellular	Cytoplasmic
RT0165	gi_51473374_ref_YP_067131.1_	post-proline cleaving enzyme	0.19	N	0.437	N	CYT	-0.200913	0	Y	0.178518	N	Cytoplasmic	Periplasmic
RT0174	gi_51473383_ref_YP_067140.1_	lipoprotein	0.365	N	0.787	Y	SpII	17.5699	0	Y	0.106176	N	Periplasmic	Outer Membrane
RT0177	gi_51473386_ref_YP_067143.1_	serine protease	0.385	N	0.688	Y	SpI	0.647565	0	Y	0.308024	N	Extracellular	Periplasmic
RT0178	gi_51473387_ref_YP_067144.1_	hypothetical protein	0.173	N	0.38	N	SpII	-0.0215585	0	Y	0.076124	N	Cytoplasmic	Cytoplasmic
RT0187	gi_51473396_ref_YP_067153.1_	hypothetical protein	0.576	Y	0.999	Y	SpI	5.29931	0	Y	0.04871	N	Inner Membrane	Unknown
RT0188	gi_51473397_ref_YP_067154.1_	hypothetical protein	0.656	Y	0.987	Y	SpI	3.9314	0	Y	0.29943	N	Inner Membrane	Unknown
RT0216	gi_51473423_ref_YP_067180.1_	outer membrane protein TolC precursor	0.621	Y	0.998	Y	SpI	5.89993	0	Y	0.350559	N	Outer Membrane	Outer Membrane
RT0218	gi_51473425_ref_YP_067182.1_	hypothetical protein	0.66	Y	0.898	Y	SpI	2.47731	0	Y	0.935626	Y	Periplasmic	Unknown
RT0220	gi_51473427_ref_YP_067184.1_	tail specific periplasmic protease precursor	0.185	N	0.283	N	CYT	-0.200913	0	Y	0.074036	N	Cytoplasmic	Cytoplasmic Membrane
RT0222	gi_51473429_ref_YP_067186.1_	hypothetical protein	0.197	N	0.149	N	CYT	-0.200913	0	Y	0.386332	N	Cytoplasmic	Cytoplasmic
RT0224	gi_51473431_ref_YP_067188.1_	hypothetical protein	0.263	N	0.032	N	SpII	0.953128	0	Y	0.049478	N	Cytoplasmic	Outer Membrane
RT0242	gi_51473448_ref_YP_067205.1_	cell division protein FtsQ	0.246	N	0.992	Y	SpI	1.93674	1	N	0.154346	N	Inner Membrane	Cytoplasmic
RT0245	gi_51473451_ref_YP_067208.1_	cytochrome c	0.384	N	0.602	Y	SpI	1.0551	1	N	0.393627	N	Inner Membrane	Cytoplasmic Membrane
RT0248	gi_51473454_ref_YP_067211.1_	ribonuclease E	0.042	N	0	N	CYT	-0.200913	0	N	0.14927	N	Extracellular	Cytoplasmic
RT0250	gi_51473456_ref_YP_067213.1_	penicillin binding protein 4*	0.26	N	0.936	Y	TMH	2.03503	0	Y	0.055663	N	Inner Membrane	Cytoplasmic Membrane
RT0251	gi_51473457_ref_YP_067214.1_	exonuclease III	0.092	N	0	N	CYT	-0.200913	0	N	0.164455	N	Outer Membrane	Cytoplasmic
RT0261	gi_51473467_ref_YP_067224.1_	complex III (mitochondrial electron transport)	0.326	N	0.925	Y	TMH	6.22745	1	N	0.549496	Y	Extracellular	Cytoplasmic Membrane
RT0263	gi_51473469_ref_YP_067226.1_	cytochrome c1 heme protein precursor	0.787	Y	1	Y	SpI	5.91843	1	Y	0.260722	N	Inner Membrane	Unknown
RT0264	gi_51473470_ref_YP_067227.1_	HSP22-like heat shock protein	0.482	Y	0.942	Y	CYT	-0.200913	0	Y	0.043296	N	Outer Membrane	Unknown
RT0265	gi_51473471_ref_YP_067228.1_	peptide chain release factor 2	0.024	N	0	N	CYT	-0.200913	0	N	0.101047	N	Extracellular	Cytoplasmic
RT0271	gi_51473476_ref_YP_067233.1_	rod shape determining protein	0.147	N	0.875	Y	TMH	11.9324	9	N	0.350554	N	Inner Membrane	Cytoplasmic Membrane
RT0274	gi_51473479_ref_YP_067236.1_	putative monovalent cation/H+ antiporter subunitD	0.26	N	0.944	Y	TMH	1.38885	13	Y	0.35292	N	Inner Membrane	Cytoplasmic Membrane
RT0275	gi_51473480_ref_YP_067237.1_	putative monovalent cation/H+ antiporter subunitD	0.234	N	0.69	Y	TMH	7.88103	13	N	0.384469	N	Inner Membrane	Cytoplasmic Membrane
RT0277	gi_51473482_ref_YP_067239.1_	VirB9-like conjugal transfer protein precursor	0.328	N	0.628	Y	CYT	-0.200913	0	Y	0.043071	N	Extracellular	Cytoplasmic Membrane
RT0279	gi_51473484_ref_YP_067241.1_	hypothetical protein	0.546	Y	0.699	Y	SpII	6.42353	0	Y	0.079224	N	Unknown	Unknown
RT0281	gi_51473486_ref_YP_067243.1_	VirB9 protein precursor of the type IV secretionsystem	0.764	Y	0.954	Y	SpI	2.73972	0	Y	0.123713	N	Outer Membrane	Cytoplasmic Membrane
RT0286	gi_51473491_ref_YP_067248.1_	hypothetical protein	0.363	N	0.965	Y	SpI	0.495237	0	Y	0.119188	N	Outer Membrane	Unknown
RT0287	gi_51473492_ref_YP_067249.1_	hypothetical protein	0.626	Y	0.994	Y	SpI	7.23242	0	Y	0.302148	N	Outer Membrane	Unknown
RT0289	gi_51473494_ref_YP_067251.1_	DNA mismatch repair protein	0.057	N	0	N	CYT	-0.200913	0	N	0.104847	N	Outer Membrane	Cytoplasmic
RT0291	gi_51473496_ref_YP_067253.1_	outer membrane antigenic lipoprotein Bprecursor	0.253	N	0.714	Y	SpII	11.8487	0	Y	0.042347	N	Outer Membrane	Unknown
RT0293	gi_51473498_ref_YP_067255.1_	translocation protein TolB	0.591	Y	0.749	Y	CYT	-0.200913	0	Y	0.625222	Y	Cytoplasmic	Periplasmic
RT0312	gi_51473517_ref_YP_067274.1_	hypothetical protein	0.341	N	0.833	Y	TMH	4.22234	1	N	0.045494	N	Cytoplasmic	Cytoplasmic
RT0319	gi_51473524_ref_YP_067281.1_	hypothetical protein	0.12	N	0.007	N	CYT	-0.200913	0	Y	0.083295	N	Inner Membrane	Unknown
RT0322	gi_51473527_ref_YP_067284.1_	dTDP-4-keto-L-rhamnose reductase.	0.312	N	0.024	N	CYT	-0.200913	0	Y	0.083799	N	Unknown	Cytoplasmic
RT0331	gi_51473536_ref_YP_067293.1_	efflux transporter	0.51	Y	0.838	Y	SpI	1.76498	0	Y	0.052287	N	Unknown	Cytoplasmic Membrane
RT0338	gi_51473543_ref_YP_067300.1_	hypothetical protein	0.314	N	0.977	Y	TMH	0.29567	1	N	0.09489	N	Inner Membrane	Unknown
RT0340	gi_51473545_ref_YP_067302.1_	3-methyladenine DNA glycosylase	0.257	N	0	N	CYT	-0.200913	0	N	0.087786	N	Extracellular	Unknown
RT0341	gi_51473546_ref_YP_067303.1_	hypothetical protein	0.194	N	0.238	N	CYT	-0.200913	0	Y	0.052431	N	Cytoplasmic	Unknown
RT0347	gi_51473552_ref_YP_067309.1_	hypothetical protein	0.19	N	0.996	Y	TMH	5.19072	9	Y	0.341647	N	Inner Membrane	Cytoplasmic Membrane
RT0348	gi_51473553_ref_YP_067310.1_	hypothetical protein	0.157	N	0.023	N	CYT	-0.200913	0	Y	0.03521	N	Cytoplasmic	Unknown
RT0354	gi_51473558_ref_YP_067315.1_	apolipoprotein N-acyltransferase	0.645	Y	0.968	Y	TMH	17.7021	7	N	0.096211	N	Inner Membrane	Cytoplasmic Membrane
RT0355	gi_51473559_ref_YP_067316.1_	hypothetical protein	0.529	Y	0.987	Y	SpI	0.272387	0	Y	0.078422	N	Cytoplasmic	Unknown
RT0358	gi_51473562_ref_YP_067319.1_	hypothetical protein	0.222	N	0.765	Y	TMH	3.3787	4	N	0.203786	N	Inner Membrane	Cytoplasmic Membrane
RT0363	gi_51473567_ref_YP_067324.1_	proline/betaine transporter ProP3	0.295	N	0.002	N	TMH	3.3535	11	Y	0.396644	N	Inner Membrane	Cytoplasmic Membrane
RT0367	gi_51473571_ref_YP_067328.1_	CTP synthetase	0.339	N	0.217	N	CYT	-0.200913	0	Y	0.086794	N	Outer Membrane	Cytoplasmic
RT0377	gi_51473579_ref_YP_067336.1_	D-alanyl-D-alanine carboxypeptidase.	0.641	Y	0.738	Y	SpI	-0.0701768	0	Y	0.728164	Y	Inner Membrane	Cytoplasmic Membrane
RT0379	gi_51473581_ref_YP_067338.1_	periplasmic protein	0.522	Y	0.999	Y	SpI	9.05853	0	Y	0.075139	N	Periplasmic	Periplasmic
RT0382	gi_51473584_ref_YP_067341.1_	hypothetical protein	0.251	N	0.62	Y	CYT	-0.200913	1	N	0.034023	N	Cytoplasmic	Cytoplasmic
RT0383	gi_51473585_ref_YP_067342.1_	hypothetical protein	0.285	N	0.005	N	CYT	-0.200913	0	Y	0.259658	N	Inner Membrane	Cytoplasmic
RT0384	gi_51473586_ref_YP_067343.1_	protocatechuate oxygenase	0.55	Y	0.412	N	CYT	-0.200913	0	Y	0.636772	Y	Extracellular	Cytoplasmic
RT0385	gi_51473587_ref_YP_067344.1_	thiol-disulfide interchange protein	0.497	Y	0.424	N	CYT	-0.200913	1	N	0.054598	N	Inner Membrane	Cytoplasmic Membrane
RT0388	gi_51473590_ref_YP_067347.1_	soluble lytic transglycosylase domain-containingprotein	0.76	Y	1	Y	SpI	8.83972	0	Y	0.324426	N	Cytoplasmic	Periplasmic
RT0390	gi_51473592_ref_YP_067349.1_	carboxypeptidase IIW	0.665	Y	0.998	Y	SpI	6.84331	0	Y	0.045452	N	Periplasmic	Cytoplasmic
RT0391	gi_51473593_ref_YP_067350.1_	hypothetical protein	0.026	N	0	N	CYT	-0.200913	0	N	0.301584	N	Outer Membrane	Cytoplasmic
RT0393	gi_51473595_ref_YP_067352.1_	hypothetical protein	0.295	N	0.858	Y	SpI	3.23922	1	N	0.41981	N	Outer Membrane	Unknown
RT0395	gi_51473597_ref_YP_067354.1_	hypothetical protein	0.581	Y	0.763	Y	SpII	8.37673	0	Y	0.577819	Y	Periplasmic	Unknown
RT0396	gi_51473598_ref_YP_067355.1_	UDP-N-acetylmuramoyl-L-alanyl-D-glutamatesynthetase	0.05	N	0	N	CYT	-0.200913	0	N	0.128646	N	Outer Membrane	Cytoplasmic
RT0397	gi_51473599_ref_YP_067356.1_	cell division protein FtsW	0.219	N	0.956	Y	TMH	5.86413	8	N	0.375299	N	Inner Membrane	Cytoplasmic Membrane
RT0398	gi_51473600_ref_YP_067357.1_	N-acetylglucosaminyl transferase	0.128	N	0.995	Y	CYT	-0.200913	2	Y	0.327862	N	Inner Membrane	Cytoplasmic Membrane
RT0399	gi_51473601_ref_YP_067358.1_	hypothetical protein	0.428	N	0.705	Y	SpII	14.314	0	Y	0.863003	Y	Periplasmic	Unknown
RT0406	gi_51473608_ref_YP_067365.1_	hypothetical protein	0.568	Y	0.981	Y	SpI	4.77358	0	Y	0.216296	N	Inner Membrane	Unknown
RT0417	gi_51473619_ref_YP_067376.1_	hypothetical protein	0.069	N	0.025	N	CYT	-0.200913	0	Y	0.276707	N	Inner Membrane	Cytoplasmic
RT0429	gi_51473631_ref_YP_067388.1_	NAD(P)H-dependent glycerol-3-phosphatedehydrogenase	0.312	N	0.864	Y	SpI	0.496273	0	Y	0.064535	N	Cytoplasmic	Cytoplasmic
RT0432	gi_51473634_ref_YP_067391.1_	NADP-thioredoxin reductase.	0.469	Y	0.929	Y	SpI	3.9318	0	Y	0.095401	N	Periplasmic	Cytoplasmic
RT0434	gi_51473636_ref_YP_067393.1_	DNA helicase II	0.119	N	0	N	CYT	-0.200913	0	N	0.107508	N	Outer Membrane	Cytoplasmic
RT0437	gi_51473639_ref_YP_067396.1_	ATP-dependent protease La.	0.387	N	0.001	N	CYT	-0.200913	0	Y	0.165558	N	Cytoplasmic	Cytoplasmic
RT0438	gi_51473640_ref_YP_067397.1_	cell surface antigen Sca3	0.591	Y	1	Y	SpI	15.9346	0	Y	0.647806	Y	Extracellular	Unknown
RT0444	gi_51473645_ref_YP_067402.1_	hypothetical protein	0.165	N	0.926	Y	CYT	-0.200913	1	N	0.08946	N	Unknown	Unknown
RT0445	gi_51473646_ref_YP_067403.1_	hypothetical protein	0.239	N	0.869	Y	CYT	-0.200913	0	Y	0.360117	N	Cytoplasmic	Unknown
RT0459	gi_51473659_ref_YP_067416.1_	hypothetical protein	0.104	N	0.025	N	TMH	6.75758	1	Y	0.377393	N	Inner Membrane	Unknown
RT0465	gi_51473665_ref_YP_067422.1_	hypothetical protein	0.384	N	0.737	Y	TMH	7.50004	1	N	0.056113	N	Inner Membrane	Cytoplasmic
RT0470	gi_51473668_ref_YP_067425.1_	putrescine-ornithine antiporter	0.513	Y	0.244	N	TMH	13.7695	12	N	0.101877	N	Inner Membrane	Cytoplasmic Membrane
RT0475	gi_51473673_ref_YP_067430.1_	hypothetical protein	0.2	N	0.001	N	CYT	-0.200913	5	Y	0.175448	N	Inner Membrane	Cytoplasmic Membrane
RT0482	gi_51473679_ref_YP_067436.1_	hypothetical protein	0.036	N	0	N	CYT	-0.200913	1	N	0.282555	N	Outer Membrane	Cytoplasmic
RT0491	gi_51473688_ref_YP_067445.1_	hypothetical protein	0.428	N	0.015	N	TMH	2.48336	1	N	0.181289	N	Outer Membrane	Unknown
RT0492	gi_51473689_ref_YP_067446.1_	hypothetical protein	0.384	N	0.721	Y	CYT	-0.200913	0	Y	0.053951	N	Cytoplasmic	Unknown
RT0496	gi_51473693_ref_YP_067450.1_	hypothetical protein	0.143	N	0.001	N	CYT	-0.200913	0	N	0.255614	N	Extracellular	Cytoplasmic
RT0502	gi_51473699_ref_YP_067456.1_	hypothetical protein	0.106	N	0	N	CYT	-0.200913	0	N	0.154365	N	Extracellular	Cytoplasmic
RT0521	gi_51473715_ref_YP_067472.1_	biotin--protein ligase	0.069	N	0	N	CYT	-0.200913	0	N	0.180476	N	Outer Membrane	Cytoplasmic
RT0546	gi_51473739_ref_YP_067496.1_	hypothetical protein	0.459	Y	0.416	N	CYT	-0.200913	0	Y	0.219405	N	Outer Membrane	Cytoplasmic Membrane
RT0547	gi_51473740_ref_YP_067497.1_	3-hydroxyacyl-CoA dehydrogenase	0.342	N	0.626	Y	CYT	-0.200913	0	N	0.101972	N	Cytoplasmic	Cytoplasmic
RT0548	gi_51473741_ref_YP_067498.1_	2-octaprenyl-6-methoxyphenyl hydroxylase	0.345	N	0.969	Y	SpI	0.70092	0	Y	0.051072	N	Cytoplasmic	Unknown
RT0551	gi_51473744_ref_YP_067501.1_	hypothetical protein	0.231	N	0.141	N	SpII	6.89618	0	Y	0.698666	Y	Outer Membrane	Extracellular
RT0554	gi_51473747_ref_YP_067504.1_	hypothetical protein	0.273	N	0.516	Y	TMH	11.9772	5	N	0.410721	N	Inner Membrane	Cytoplasmic Membrane
RT0555	gi_51473748_ref_YP_067505.1_	cell division protein FtsI/ penicillin-bindingprotein	0.181	N	0.56	Y	CYT	-0.200913	1	N	0.10474	N	Inner Membrane	Cytoplasmic Membrane
RT0556	gi_51473749_ref_YP_067506.1_	hypothetical protein	0.152	N	0.027	N	CYT	-0.200913	1	N	0.098745	N	Extracellular	Unknown
RT0561	gi_51473754_ref_YP_067511.1_	hypothetical protein	0.636	Y	0.993	Y	SpI	9.03644	0	Y	0.936804	Y	Extracellular	Unknown
RT0565	gi_51473757_ref_YP_067514.1_	protein export protein PrsA precursor	0.736	Y	0.892	Y	SpII	11.5828	0	Y	0.808357	Y	Unknown	Outer Membrane
RT0576	gi_51473766_ref_YP_067523.1_	Sco2-like protein	0.261	N	0.706	Y	CYT	-0.200913	0	Y	0.035471	N	Inner Membrane	Cytoplasmic Membrane
RT0577	gi_51473767_ref_YP_067524.1_	cytochrome c-type biogenesis protein CcmE	0.193	N	0.512	Y	CYT	-0.200913	1	N	0.079518	N	Cytoplasmic	Unknown
RT0579	gi_51473769_ref_YP_067526.1_	MviN-like protein	0.195	N	0.023	N	CYT	-0.200913	13	Y	0.368578	N	Inner Membrane	Cytoplasmic Membrane
RT0582	gi_51473772_ref_YP_067529.1_	ATP-dependent DNA helicase RecG	0.039	N	0	N	CYT	-0.200913	0	Y	0.319923	N	Cytoplasmic	Cytoplasmic
RT0584	gi_51473774_ref_YP_067531.1_	D-alanine ligase.	0.153	N	0.213	N	CYT	-0.200913	0	Y	0.235809	N	Cytoplasmic	Cytoplasmic
RT0586	gi_51473776_ref_YP_067533.1_	transcription-repair coupling factor	0.425	N	0	N	CYT	-0.200913	0	N	0.255468	N	Outer Membrane	Cytoplasmic
RT0591	gi_51473781_ref_YP_067538.1_	bicyclomycin resistance protein	0.475	Y	0.324	N	TMH	6.84544	11	Y	0.39188	N	Inner Membrane	Cytoplasmic Membrane
RT0601	gi_51473791_ref_YP_067548.1_	hypothetical protein	0.214	N	0.302	N	TMH	5.57402	1	Y	0.41197	N	Unknown	Cytoplasmic Membrane
RT0603	gi_51473792_ref_YP_067549.1_	nitrogen regulation protein NtrY	0.369	N	0.986	Y	TMH	10.4891	4	N	0.095226	N	Inner Membrane	Cytoplasmic Membrane
RT0612	gi_51473801_ref_YP_067558.1_	zinc/manganese ABC transporter permease protein	0.208	N	0.956	Y	TMH	14.7002	7	Y	0.427508	N	Inner Membrane	Cytoplasmic Membrane
RT0621	gi_51473810_ref_YP_067567.1_	permease	0.355	N	0.185	N	TMH	8.66566	7	Y	0.398608	N	Inner Membrane	Cytoplasmic Membrane
RT0628	gi_51473816_ref_YP_067573.1_	30S ribosomal protein S11	0.448	Y	0.14	N	CYT	-0.200913	0	N	0.88283	Y	Periplasmic	Cytoplasmic
RT0629	gi_51473817_ref_YP_067574.1_	30S ribosomal protein S13	0.208	N	0.153	N	CYT	-0.200913	0	Y	0.370384	N	Cytoplasmic	Cytoplasmic
RT0644	gi_51473832_ref_YP_067589.1_	50S ribosomal protein L16	0.408	N	0.377	N	CYT	-0.200913	0	Y	0.315642	N	Unknown	Cytoplasmic
RT0658	gi_51473844_ref_YP_067601.1_	cell division protein FtsZ	0.142	N	0.025	N	CYT	-0.200913	0	N	0.090627	N	Extracellular	Cytoplasmic
RT0661	gi_51473847_ref_YP_067604.1_	ATP-dependent RNA helicase RhlE	0.038	N	0	N	CYT	-0.200913	0	N	0.077013	N	Extracellular	Cytoplasmic
RT0667	gi_51473852_ref_YP_067609.1_	hypothetical protein	0.608	Y	0.993	Y	SpI	3.93991	0	Y	0.277674	N	Cytoplasmic	Unknown
RT0668	gi_51473853_ref_YP_067610.1_	organic solvent tolerance protein OstA	0.383	N	0.507	Y	CYT	-0.200913	0	Y	0.346638	N	Inner Membrane	Outer Membrane
RT0681	gi_51473866_ref_YP_067623.1_	prenyltransferase	0.26	N	0.9	Y	CYT	-0.200913	8	N	0.354022	N	Inner Membrane	Cytoplasmic Membrane
RT0691	gi_51473875_ref_YP_067632.1_	lipid A export ATP-binding/permease proteinMsbA	0.197	N	0.585	Y	TMH	0.191244	6	N	0.282763	N	Inner Membrane	Cytoplasmic Membrane
RT0692	gi_51473876_ref_YP_067633.1_	hypothetical protein	0.879	Y	0.998	Y	SpI	12.8061	0	Y	0.956818	Y	Periplasmic	Cytoplasmic Membrane
RT0693	gi_51473877_ref_YP_067634.1_	bicyclomycin resistance protein	0.033	N	0	N	CYT	-0.200913	11	Y	0.230465	N	Inner Membrane	Cytoplasmic Membrane
RT0694	gi_51473878_ref_YP_067635.1_	hypothetical protein	0.141	N	0.924	Y	TMH	2.9089	4	N	0.070314	N	Inner Membrane	Cytoplasmic Membrane
RT0697	gi_51473881_ref_YP_067638.1_	hypothetical protein	0.478	Y	0.999	Y	SpI	2.71346	4	N	0.08424	N	Inner Membrane	Cytoplasmic Membrane
RT0699	gi_51473883_ref_YP_067640.1_	rickettsial outer membrane protein B	0.79	Y	1	Y	SpI	19.4282	0	Y	0.94405	Y	Extracellular	Outer Membrane
RT0702	gi_51473886_ref_YP_067643.1_	hypothetical protein	0.098	N	0	N	CYT	-0.200913	0	N	0.061056	N	Extracellular	Unknown
RT0720	gi_51473903_ref_YP_067660.1_	acyl-carrier-protein S-malonyltransferase	0.104	N	0	N	CYT	-0.200913	0	N	0.061381	N	Extracellular	Cytoplasmic
RT0722	gi_51473904_ref_YP_067661.1_	acetyl-CoA acetyltransferase	0.513	Y	0.551	Y	SpI	0.337269	0	N	0.228236	N	Cytoplasmic	Cytoplasmic
RT0733	gi_51473915_ref_YP_067672.1_	hypothetical protein	0.458	Y	0.803	Y	SpII	3.83443	0	Y	0.207491	N	Outer Membrane	Cytoplasmic
RT0734	gi_51473916_ref_YP_067673.1_	twin argininte translocase protein A	0.59	Y	0.386	N	CYT	-0.200913	0	Y	0.109762	N	Unknown	Unknown
RT0744	gi_51473926_ref_YP_067683.1_	hypothetical protein	0.105	N	0	N	CYT	-0.200913	0	N	0.288729	N	Outer Membrane	Cytoplasmic
RT0752	gi_51473934_ref_YP_067691.1_	guanylate kinase	0.193	N	0.876	Y	SpI	0.10968	0	Y	0.063599	N	Cytoplasmic	Cytoplasmic
RT0758	gi_51473939_ref_YP_067696.1_	peptidoglycan-associated lipoprotein precursor	0.395	N	0.985	Y	SpII	19.91	0	Y	0.617933	Y	Unknown	Outer Membrane
RT0760	gi_51473941_ref_YP_067698.1_	50S ribosomal protein L32	0.443	Y	0.099	N	CYT	-0.200913	0	N	0.92723	Y	Cytoplasmic	Unknown
RT0761	gi_51473942_ref_YP_067699.1_	hypothetical protein	0.548	Y	0.932	Y	SpII	6.85923	0	Y	0.110251	N	Outer Membrane	Unknown
RT0767	gi_51473948_ref_YP_067705.1_	hypothetical protein	0.499	Y	0.999	Y	SpI	1.12446	0	Y	0.053133	N	Inner Membrane	Unknown
RT0768	gi_51473949_ref_YP_067706.1_	murein peptide permease protein AmpG	0.403	N	0.805	Y	TMH	10.3552	12	N	0.316325	N	Inner Membrane	Cytoplasmic Membrane
RT0773	gi_51473954_ref_YP_067711.1_	hypothetical protein	0.884	Y	1	Y	SpI	12.3451	0	Y	0.919113	Y	Periplasmic	Outer Membrane
RT0775	gi_51473956_ref_YP_067713.1_	hypothetical protein	0.298	N	0.575	Y	CYT	-0.200913	0	Y	0.223993	N	Outer Membrane	Unknown
RT0794	gi_51473975_ref_YP_067732.1_	penicillin-binding protein 1A	0.562	Y	0.95	Y	TMH	7.09729	1	N	0.129432	N	Inner Membrane	Cytoplasmic Membrane
RT0797	gi_51473978_ref_YP_067735.1_	hypothetical protein	0.623	Y	0.998	Y	SpI	3.63289	0	Y	0.038853	N	Extracellular	Unknown
RT0807	gi_51473987_ref_YP_067744.1_	hypothetical protein	0.488	Y	0.815	Y	TMH	1.1259	0	Y	0.181215	N	Outer Membrane	Unknown
RT0812	gi_51473992_ref_YP_067749.1_	methionine aminopeptidase	0.2	N	0	N	CYT	-0.200913	0	N	0.379974	N	Extracellular	Cytoplasmic
RT0815	gi_51473995_ref_YP_067752.1_	outer surface protein	0.889	Y	1	Y	SpI	17.0106	0	Y	0.946448	Y	Outer Membrane	Unknown
RT0816	gi_51473996_ref_YP_067753.1_	outer surface protein	0.762	Y	1	Y	SpI	9.63892	0	Y	0.782752	Y	Outer Membrane	Unknown
RT0818	gi_51473998_ref_YP_067755.1_	heme exporter protein C	0.294	N	0.534	Y	TMH	14.6486	6	N	0.38266	N	Inner Membrane	Cytoplasmic Membrane
RT0821	gi_51474001_ref_YP_067758.1_	rickettsial 17 kDa surface antigen precursor	0.82	Y	0.999	Y	SpII	21.5057	0	Y	0.956353	Y	Periplasmic	Unknown
RT0825	gi_51474005_ref_YP_067762.1_	hypothetical protein	0.485	Y	0.91	Y	SpI	3.89992	0	Y	0.215249	N	Extracellular	Unknown
RT0853	gi_51474032_ref_YP_067789.1_	hypothetical protein	0.597	Y	0.997	Y	SpI	2.8892	0	Y	0.039589	N	Periplasmic	Cytoplasmic
RT0858	gi_51474036_ref_YP_067793.1_	hypothetical protein	0.209	N	0.698	Y	TMH	1.1453	3	N	0.261059	N	Inner Membrane	Cytoplasmic Membrane
RT0860	gi_51474038_ref_YP_067795.1_	phosphonate metabolism protein PhnP	0.079	N	0.058	N	CYT	-0.200913	0	Y	0.057862	N	Periplasmic	Cytoplasmic
RT0862	gi_51474040_ref_YP_067797.1_	hypothetical protein	0.099	N	0.624	Y	TMH	10.0298	6	N	0.387819	N	Inner Membrane	Cytoplasmic Membrane
RT0865	gi_51474042_ref_YP_067799.1_	succinyl-diaminopimelate desuccinylase	0.195	N	0.001	N	CYT	-0.200913	0	N	0.058061	N	Extracellular	Cytoplasmic
NB: Proteins highlighted in green also have signals for non-classical secretion mechanisms.
