# Supplementary material for: Surface Proteome Analysis and Characterization of Surface Cell Antigen (Sca) or Autotransporter Family of Rickettsia typhi
Source: PLoS Pathog. 2012 Aug 9;8(8):e1002856. doi: 10.1371/journal.ppat.1002856 (PMC3415449; doi:10.1371/journal.ppat.1002856)
Supplement: Table S2 — Proteins predicted to be secreted by only the SecretomeP method. Predictions for proteins secreted by non-classical methods were made using the SecretomeP 2.0 server. (XLS) [file ppat.1002856.s009.xls]

## Sheet: Non-classically secreted
Table S2. Proteins predicted to be secreted by only the SecretomeP method.
Locus Tag	Sequence name	Description	Score	Final Localization
				SosuiGramN	pSORTb
RT0037	gi_51473249_ref_YP_067006.1_	50S ribosomal protein L31	0.862861	Cytoplasmic	Unknown
RT0066	gi_51473277_ref_YP_067034.1_	hypothetical protein	0.792643	Cytoplasmic	Unknown
RT0090	gi_51473301_ref_YP_067058.1_	30S ribosomal protein S18	0.778996	Cytoplasmic	Cytoplasmic
RT0119	gi_51473330_ref_YP_067087.1_	30S ribosomal protein S12	0.908462	Cytoplasmic	Cytoplasmic
RT0133	gi_51473343_ref_YP_067100.1_	hypothetical protein	0.951033	Cytoplasmic	Cytoplasmic
RT0138	gi_51473348_ref_YP_067105.1_	hypothetical protein	0.513532	Extracellular	Unknown
RT0141	gi_51473351_ref_YP_067108.1_	aspartyl/glutamyl-tRNA amidotransferase subunitA	0.558744	Cytoplasmic	Cytoplasmic
RT0162	gi_51473371_ref_YP_067128.1_	DNA-binding protein HU	0.540095	Cytoplasmic	Cytoplasmic
RT0175	gi_51473384_ref_YP_067141.1_	chaperone protein DnaJ	0.702457	Cytoplasmic	Cytoplasmic
RT0176	gi_51473385_ref_YP_067142.1_	molecular chaperone DnaK	0.690968	Extracellular	Cytoplasmic
RT0199	gi_51473408_ref_YP_067165.1_	hypothetical protein	0.682252	Unknown	Unknown
RT0201	gi_51473409_ref_YP_067166.1_	hypothetical protein	0.527627	Cytoplasmic	Unknown
RT0206	gi_51473413_ref_YP_067170.1_	hypothetical protein	0.90574	Cytoplasmic	Unknown
RT0214	gi_51473421_ref_YP_067178.1_	hypothetical protein	0.614583	Cytoplasmic	Unknown
RT0225	gi_51473432_ref_YP_067189.1_	50S ribosomal protein L13	0.850962	Cytoplasmic	Cytoplasmic
RT0226	gi_51473433_ref_YP_067190.1_	30S ribosomal protein S9	0.734887	Cytoplasmic	Cytoplasmic
RT0230	gi_51473436_ref_YP_067193.1_	elongation factor P	0.853788	Cytoplasmic	Cytoplasmic
RT0232	gi_51473438_ref_YP_067195.1_	hypothetical protein	0.832542	Cytoplasmic	Unknown
RT0269	gi_51473474_ref_YP_067231.1_	hypothetical protein	0.530757	Cytoplasmic	Cytoplasmic
RT0280	gi_51473485_ref_YP_067242.1_	VirB8-like protein of the Type IV secretionsystem	0.700326	Inner Membrane	Cytoplasmic Membrane
RT0282	gi_51473487_ref_YP_067244.1_	VirB10 protein of the type IV secretion system	0.94084	Inner Membrane	Unknown
RT0362	gi_51473566_ref_YP_067323.1_	Sec7-domain-containing protein	0.662217	Cytoplasmic	Cytoplasmic
RT0426	gi_51473628_ref_YP_067385.1_	hypothetical protein	0.71141	Cytoplasmic	Unknown
RT0443	gi_51473644_ref_YP_067401.1_	50S ribosomal protein L36	0.511487	Unknown	Unknown
RT0458	gi_51473658_ref_YP_067415.1_	hypothetical protein	0.696517	Cytoplasmic	Unknown
RT0471	gi_51473669_ref_YP_067426.1_	iron-binding protein IscA/HesB	0.890331	Cytoplasmic	Cytoplasmic
RT0472	gi_51473670_ref_YP_067427.1_	scaffold protein	0.835411	Cytoplasmic	Cytoplasmic
RT0485	gi_51473682_ref_YP_067439.1_	cell surface antigen	0.652073	Cytoplasmic	Cytoplasmic
RT0511	gi_51473705_ref_YP_067462.1_	integration host factor beta subunit	0.544749	Cytoplasmic	Unknown
RT0523	gi_51473717_ref_YP_067474.1_	superoxide dismutase	0.66396	Cytoplasmic	Unknown
RT0527	gi_51473721_ref_YP_067478.1_	hypothetical protein	0.563831	Extracellular	Cytoplasmic
RT0552	gi_51473745_ref_YP_067502.1_	hypothetical protein	0.50216	Extracellular	Cytoplasmic
RT0563	gi_51473755_ref_YP_067512.1_	hypothetical protein	0.772118	Cytoplasmic	Unknown
RT0596	gi_51473786_ref_YP_067543.1_	50S ribosomal protein L35	0.666618	Periplasmic	Unknown
RT0598	gi_51473788_ref_YP_067545.1_	50S ribosomal protein L34	0.550265	Unknown	Cytoplasmic
RT0604	gi_51473793_ref_YP_067550.1_	30S ribosomal protein S21	0.568482	Cytoplasmic	Unknown
RT0610	gi_51473799_ref_YP_067556.1_	hypothetical protein	0.968546	Unknown	Unknown
RT0632	gi_51473820_ref_YP_067577.1_	50S ribosomal protein L15	0.52662	Cytoplasmic	Cytoplasmic
RT0637	gi_51473825_ref_YP_067582.1_	30S ribosomal protein S8	0.541685	Cytoplasmic	Cytoplasmic
RT0638	gi_51473826_ref_YP_067583.1_	30S ribosomal protein S14	0.6082	Cytoplasmic	Cytoplasmic
RT0642	gi_51473830_ref_YP_067587.1_	30S ribosomal protein S17	0.613029	Cytoplasmic	Cytoplasmic
RT0648	gi_51473836_ref_YP_067593.1_	50S ribosomal protein L2	0.608214	Cytoplasmic	Cytoplasmic
RT0651	gi_51473839_ref_YP_067596.1_	50S ribosomal protein L3	0.772029	Unknown	Cytoplasmic
RT0703	gi_51473887_ref_YP_067644.1_	integration host factor alpha subunit	0.596763	Cytoplasmic	Unknown
RT0712	gi_51473896_ref_YP_067653.1_	hypothetical protein	0.828642	Cytoplasmic	Unknown
RT0713	gi_51473897_ref_YP_067654.1_	ribonuclease H	0.859347	Cytoplasmic	Unknown
RT0714	gi_51473898_ref_YP_067655.1_	hypothetical protein	0.656897	Cytoplasmic	Unknown
RT0739	gi_51473921_ref_YP_067678.1_	hypothetical protein	0.630584	Cytoplasmic	Unknown
RT0751	gi_51473933_ref_YP_067690.1_	hypothetical protein	0.931249	Unknown	Unknown
RT0787	gi_161610763_ref_YP_067725.2_	F0F1 ATP synthase subunit epsilon	0.553486	Extracellular	Unknown
RT0806	gi_51473986_ref_YP_067743.1_	hypothetical protein	0.929692	Extracellular	Unknown
RT0824	gi_51474004_ref_YP_067761.1_	single-strand DNA-binding protein	0.723854	Extracellular	Cytoplasmic
RT0869	gi_51474045_ref_YP_067802.1_	30S ribosomal protein S16	0.643717	Unknown	Cytoplasmic
RT0870	gi_51474046_ref_YP_067803.1_	50S ribosomal protein L33	0.605051	Unknown	Cytoplasmic
