# Supplementary material for: Surface Proteome Analysis and Characterization of Surface Cell Antigen (Sca) or Autotransporter Family of Rickettsia typhi
Source: PLoS Pathog. 2012 Aug 9;8(8):e1002856. doi: 10.1371/journal.ppat.1002856 (PMC3415449; doi:10.1371/journal.ppat.1002856)
Supplement: Table S3 — Surface-exposed proteins of R. typhi str. Wilmington identified by LC/MS/MS. Proteins were run on SDS-PAGE gels and analyzed as described in the methods and section and Text S1. The presence of signal peptides and predicted subcellular localizations are included. (XLS) [file ppat.1002856.s010.xls]

## Sheet: IDs
Table S3. Surface-exposed proteins of R. typhi str. Wilmington identified by LC/MS/MS. Proteins were identified based on at least one high scoring peptide.1,2
Locus tag	Annotation	Predicted kDa	sequence coverage (%)	Protein identification probability	SignalP cleavage site (NN,HMM)	LipoP	Phobius	SecretomeP	Predicted localization (SOSUIGramN)	Predicted localization (pSORTb)
RT0011	hypothetical protein4	41.149	1.68	0.586	Y,Y	SpI	Y	N	P	U
RT0032	VirB6-like protein of the type IV secretion system	125.445	1.76	0.902	Y,Y	CYT	Y	N	CM	CM
RT0049	Elongation factor Ts, tfs	33.916	13.9	0.9639	N,N	CYT	N	N	C	C
RT0052	190 kDa antigen precursor, sca23	169.739	0.81	1	Y,Y	SpI	Y	Y	E	U
RT0085	conserved hypothetical protein	41.492	1.96	0.99	N,N	CYT	N	N	C	C
RT0087	cell division protein, FtsH	49.4253	4.4	0.999	Y,Y	TMH	N	N	CM	CM
RT0094	ATP-binding ClpB chaperone	96.276	0.58	0.999	N,N	CYT	N	N	C	C
RT0107	F0F1 ATP synthase subunit B, atpX	18.233	7.05	0.902	Y,N	CYT	N	N	C	U
RT0117	succinate dehydrogenase flavoprotein subunit, sdhA	65.726	3.69	0.99	N,N	SpI	N	N	E	CM
RT0121	elongation factor G, fusA	77.636	2	0.993	N,N	CYT	N	N	C	C
RT0138	conserved hypothetical protein5	18.034	8.07	0.902	N,N	CYT	N	Y	E	U
RT0146	Multidrug resistance protein B	56.19	4	0.9985	N,Y	TMH	N	N	CM	CM
RT0170	dihydrolipoamide succinyltransferase, sucB	43.692	4.5	0.9314	N,N	CYT	N	N	C	C
RT0171	2-oxoglutarate dehydrogenase E1 component, sucA	105.127	22.5	1	N,N	CYT	N	N	C	C
RT0176	chaperone protein DnaK5	68.302	27.9	0.979	N,N	CYT	N	Y	E	C
RT0193	excinuclease ABC subunit B, uvrB	75.701	1.66	0.902	N,N	CYT	N	N	C	C
RT0198	methionyl-tRNA formyltransferase, fmt	33.896	2.97	0.99	N,N	CYT	N	N	C	C
RT0212	threonine--tRNA ligase, thrS	72.784	1.57	0.902	N,N	CYT	N	N	C	C
RT0222	conserved hypothetical protein3	27.962	5.37	0.99	N,N	CYT	Y	N	C	C
RT0248	ribonuclease E, rne	78.134	1.17	0.99	N,N	CYT	N	N	E	C
RT0252	pyruvate decarboxylase, pdhA	36.888	2.76	0.855	N,N	CYT	N	N	C	C
RT0259	heme exporter protein B, ccmB	25.087	5.94	0.902	N,N	TMH	N	N	CM	CM
RT0329	glycosyltransferase	36.987	3.46	0.902	N,N	CYT	N	N	U	CM
RT0362	Sec7-domain containing protein transport protein5	52.423	4	0.9926	N,N	CYT	N	N	C	C
RT0406	conserved hypothetical protein3	18.838	7.23	0.852	Y,Y	SpI	Y	N	CM	U
RT0420	succinyl-CoA synthetase subunit beta, sucC	41.773	2.8	0.9949	N,N	CYT	N	N	C	C
RT0438	cell surface antigen, sca33	247.734	0.5	0.9985	Y,Y	SpI	Y	Y	E	U
RT0446	conserved hypothetical protein	25.873	4.87	0.902	N,N	CYT	N	N	C	C
RT0447	dihydrolipoamide dehydrogenase, pdhD1	49.433	4.58	0.98	N,N	CYT	N	N	U	C
RT0485	cell surface antigen sca43,5	113.933	57.1	1	N,N	CYT	N	Y	C	C
RT0488	30S ribosomal protein S15, rpsO	10.592	7.69	0.902	N,N	CYT	N	N	C	C
RT0495	tRNA delta(2)-isopentenylpyrophosphate transferase	36.008	3.54	0.994	N,N				U	C
RT0496	rickettsial conserved hypothetical protein	108.675	4.3	1	N,N	CYT	N	N	E	C
RT0521	biotin-protein ligase, birA	29.965	3.44	0.902	N,N	CYT	N	N	OM	C
RT0522	conserved hypothetical protein with phospholipase A activity	66.055	1.03	0.99	N,N	CYT	N	N	C	E
RT0548	2-octaprenyl-6-methoxyphenyl hydroxylase3	43.807	7.29	0.999	Y,Y	SpI	Y	N	C	U
RT0565	protein export protein PrsA precursor3	32.065	32.2	1	Y,Y	SpII	Y	Y	U	OM
RT0569	DNA topoisomerase II subunit B, gyrB	90.938	1.49	0.994	N,N	CYT	N	N	C	C
RT0584	D-alanine ligase, murF	50.565	1.56	0.96	N,N	CYT	Y	N	C	C
RT0593	Peptidyl-tRNA hydrolase, pth	20.983	7.57	0.929	N,N	CYT	N	N	C	C
RT0603	nitrogen regulation protein, NtrY	67.527	1.66	0.99	Y,Y	TMH	N	N	CM	CM
RT0617	60 kDa chaperonin/chaperonin GroEL	58.884	20.7	1	N,N	CYT	N	N	C	C
RT0638	30S ribosomal protein S14, rpsN5	11.368	10.9	0.9985	N,N	CYT	N	Y	C	C
RT0653	Elongation factor Tu, tuf	42.85	11.7	0.997	N,N	CYT	N	N	C	C
RT0657	Fumarase C, fumC	50.997	4.56	0.999	N,N	CYT	N	N	C	C
RT0666	dimethyladenosine transferase, ksgA	30.683	6.6	0.9985	N,N	CYT	N	N	C	C
RT0669	exodeoxyribonuclease VII large subunit, xseA	50.937	2.65	0.902	N,N	CYT	N	N	C	C
RT0671	exodeoxyribonuclease III, xthA2	31.497	2.65	0.902	N,N	CYT	N	N	C	C
RT0678	methionine--tRNA ligase, metG	58.309	2.96	0.932	N,N	CYT	N	N	C	C
RT0679	thymidylate kinase, tmk	23.602	3.94	0.902	N,N	CYT	N	N	C	C
RT0698	cytochrome c-type biogenesis protein, ccmF	76.739	0.9	0.902	Y,N	TMH	N	N	CM	CM
RT0699	rickettsial outer membrane protein B, rOmpB (sca5)3	169.799	2.2	0.9	Y,Y	SpI	Y	Y	E	OM
RT0728	serine hydroxymethyltransferase, glyA	46.067	2.6	0.9949	N,N	CYT	N	N	C	C
RT0744	conserved hypothetical protein	181.687	1.27	1	N,N	CYT	N	N	OM	C
RT0749	acyl carrier protein, acpP	9.221	12.3	0.902	N,N	CYT	N	N	C	C
RT0767	conserved hypothetical protein, predicted membrane protein3	94.603	1.6	0.999	Y,Y	SpI	Y	N	CM	U
RT0776	conserved hypothetical protein	63.166	1.63	0.902	N,N	CYT	N	N	C	C
RT0777	NADH dehydrogenase subunit J, nuoJ	23.084	4.39	0.897	N,N	TMH	N	N	CM	CM
RT0788	F0F1 ATP synthase subunit beta, atpD	50.963	8.2	1	N,N	CYT	N	N	C	C
RT0790	F0F1 ATP synthase subunit alpha, atpA	56.115	2.5	0.9761	N,N	CYT	N	N	C	C
RT0796	hypothetical protein	5.473	19.6	0.99	N,N	CYT	N	N	U	U
RT0805	site-specific tyrosine recombinase, xerC	35.474	3.61	0.995	N,N	CYT	N	N	C	C
RT0815	possible outer surface protein3	26.629	5.3	0.9949	Y,Y	SpI	Y	Y	OM	U
RT0817	ferredoxin, fdxA	12.763	6.36	0.902	N,N	CYT	N	N	C	C
RT0842	hypothetical protein	36.316	5.3	0.999	N,N	CYT	N	N	CM	U
RT0847	RNA polymerase sigma factor, rpoD	73.098	4.7	0.9999	N,N	CYT	N	N	C	C
RT0857	conserved hypothetical protein	11.909	8.41	0.99	N,N	CYT	N	N	C	U
RT0873	proline/betaine transporter, proP7	46.895	1.89	0.902	N,N	TMH	N	N	CM	CM
1Proteins shaded in blue were also identified as surface exposed in proteomic analyses of R. parkeri, A. phagocytophilum, E. chaffeensis, B. henselae, B. quintana, E. coli and L. monocytogenes [30-37, 44].
2Proteins shaded in grey have different predicted localizations reported by SOSUIGramN and pSORTb.
3PhoA positive as determined by a PhoA assay to test secretion to the periplasm [28].
4PhoA negative as determined by a PhoA assay to test secretion to the periplasm [28].
5Have a non-classical secretion signal as determined by the SecretomeP 2.0 server.
Abbreviations used by algorithms: CYT - Cytoplasmic, TMH - Transmembrane Helix, SpI - Signal Peptidase I, SpII - Signal Peptidase II, OM - Outer membrane, CM - Cytoplasmic membrane, C - Cytoplasmic, P - Periplasmic, E - Extracellular, U - Unknown
